# Supplementary material for: Application of Ensemble Machine Learning Methods to Estimate the Compressive Strength of Fiber-Reinforced Nano-Silica Modified Concrete
Source: Polymers (Basel). 2022 Sep 19;14(18):3906. doi: 10.3390/polym14183906 (PMC9506242; doi:10.3390/polym14183906)
Supplement: Supplementary file 1 [file polymers-14-03906-s001.zip]

Archive with 1 entries (1 files):
- polymers-1882401-supplementary data.pdf
